# Supplementary material for: A Rod-like Bi2O3 Photocatalyst Derived from Bi-Based MOFs for the Efficient Adsorption and Catalytic Reduction of Cr(VI)
Source: Int J Mol Sci. 2024 Dec 4;25(23):13052. doi: 10.3390/ijms252313052 (PMC11641822; doi:10.3390/ijms252313052)
Supplement: Supplementary file 1 [file ijms-25-13052-s001.zip]

Archive with 1 entries (1 files):
- ijms-3273362-supplementary.pdf
